# Supplementary material for: The Microtubule Destabilizer Eribulin Synergizes with STING Agonists to Promote Antitumor Efficacy in Triple-Negative Breast Cancer Models
Source: Cancers (Basel). 2022 Dec 2;14(23):5962. doi: 10.3390/cancers14235962 (PMC9740651; doi:10.3390/cancers14235962)
Supplement: Supplementary file 1 [file cancers-14-05962-s001.zip]

Archive with 1 entries (1 files):
- cancers-2063592-supplementary.pdf
